# Supplementary material for: A Prospective Observational Study Analyzing the Diagnostic Value of Hepcidin-25 for Anemia in Patients with Inflammatory Bowel Diseases
Source: Int J Mol Sci. 2024 Mar 22;25(7):3564. doi: 10.3390/ijms25073564 (PMC11011637; doi:10.3390/ijms25073564)
Supplement: Supplementary file 1 [file ijms-25-03564-s001.zip]

Archive with 1 entries (1 files):
- ijms-2877079-supplementary.pdf
